# Supplementary material for: Can Smart Home Technologies Help Older Adults Manage Their Chronic Condition? A Systematic Literature Review
Source: Int J Environ Res Public Health. 2023 Jan 10;20(2):1205. doi: 10.3390/ijerph20021205 (PMC9859495; doi:10.3390/ijerph20021205)
Supplement: Supplementary file 1 [file ijerph-20-01205-s001.zip]

Archive with 3 entries (3 files):
- File S1_search strategy.pdf
- File S2_quality evaluation.pdf
- File S3.pdf
